# Supplementary material for: Chenodeoxycholic Acid Improves Embryo Implantation and Metabolic Health through Modulating Gut Microbiota–Host Metabolites Interaction during Early Pregnancy
Source: Antioxidants (Basel). 2023 Dec 19;13(1):8. doi: 10.3390/antiox13010008 (PMC10812749; doi:10.3390/antiox13010008)
Supplement: Supplementary file 1 [file antioxidants-13-00008-s001.zip]

Archive with 1 entries (1 files):
- antioxidants-2749136-supplementary.pdf
